# Supplementary material for: A Mixed-Methods Case Report on Oral Health Changes and Patient Perceptions and Experiences Following Treatment at the One Smile Research Program: A 2-Year Follow-Up
Source: Clin Pract. 2025 Jul 23;15(8):136. doi: 10.3390/clinpract15080136 (PMC12384726; doi:10.3390/clinpract15080136)
Supplement: Supplementary file 1 [file clinpract-15-00136-s001.zip]

Archive with 4 entries (4 files):
- Supplementary file 1_Baseline Survey.pdf
- Supplementary file 2_Oral health stability criteria.pdf
- Supplementary file 3_Follow-up Survey.pdf
- Supplementary file 4_qualitative interview.pdf
